# Supplementary material for: A PCR protocol to establish standards for routine mycoplasma testing that by design detects over ninety percent of all known mycoplasma species
Source: iScience. 2023 Apr 26;26(5):106724. doi: 10.1016/j.isci.2023.106724 (PMC10192841; doi:10.1016/j.isci.2023.106724)
Supplement: Table S1. All on-target mycoplasma matches, potential mycoplasma matches, missing mycoplasma matches and all off-target matches that were extracted from the NCBI Bacterial 16S Ribosomal RNA RefSeq Targeted Loci Project (Accession PRJNA33175) are listed, related to Table 1 [file mmc2.xlsx]

## Sheet: Table S1
Number	Accession	Species (strain specification)
ON-TARGET MATCHES
1	NR_042956.1	Acholeplasma equifetale (strain C112)
2	NR_181965.1	Acholeplasma equirhinis (strain N93)
3	NR_042957.1	Acholeplasma granularum (strain BTS-39)
4	NR_042958.1	Acholeplasma hippikon (strain C1)
5	NR_074448.2	Acholeplasma laidlawii (PG-8A)
6	NR_113658.1	Acholeplasma laidlawii (strain NBRC 14400)
7	NR_025961.1	Acholeplasma laidlawii (strain PG8)
8	NR_042960.1	Acholeplasma multilocale (strain PN525)
9	NR_113898.1	Acholeplasma pleciae (strain NBRC 100476)
10	NR_025738.1	Acholeplasma pleciae (strain PS-1)
11	NR_028689.1	Acholeplasma vituli (strain FC097-2)
12	NR_029152.1	Alteracholeplasma palmae (strain J233)
13	NR_042961.1	Alteracholeplasma parvum (strain H23M)
14	NR_104951.1	Entomoplasma ellychniae (strain ELCN-1)
15	NR_028691.1	Entomoplasma freundtii (strain BARC318)
16	NR_118703.1	Entomoplasma melaleucae (strain M1)
17	NR_042854.1	Entomoplasma melaleucae (strain M1)
18	NR_028829.1	Haploplasma axanthum (strain S-743)
19	NR_115263.1	Haploplasma cavigenitalium (strain GP3)
20	NR_118664.1	Malacoplasma penetrans (strain GTU-54-6A1)
21	NR_179280.1	Mariniplasma anaerobium (strain Mahy22)
22	NR_121731.1	Mesomycoplasma bovoculi (M165/69)
23	NR_025987.1	Mesomycoplasma bovoculi (M165/69)
24	NR_114636.1	Mesomycoplasma collis (strain 58B)
25	NR_041930.1	Mesomycoplasma collis (strain 58B)
26	NR_044781.1	Mesomycoplasma conjunctivae (strain HRC/583)
27	NR_074135.1	Mesomycoplasma conjunctivae (strain HRC/583)
28	NR_025182.1	Mesomycoplasma dispar (strain 462/2 )
29	NR_036954.2	Mesomycoplasma flocculare ATCC 27399 (strain Ms42)
30	NR_121689.2	Mesomycoplasma hyopneumoniae (J)
31	NR_117470.1	Mesomycoplasma hyopneumoniae (J)
32	NR_117469.1	Mesomycoplasma hyorhinis (ATCC 17981)
33	NR_114563.1	Mesomycoplasma hyorhinis (strain BTS7)
34	NR_041845.1	Mesomycoplasma hyorhinis (strain BTS7)
35	NR_113686.1	Mesomycoplasma hyorhinis (strain NBRC 14858)
36	NR_025185.1	Mesomycoplasma lagogenitalium (strain 12MS)
37	NR_025186.1	Mesomycoplasma moatsii (strain MK405)
38	NR_074620.2	Mesomycoplasma mobile (strain 163K)
39	NR_044671.2	Mesomycoplasma mobile (strain 163K)
40	NR_114637.1	Mesomycoplasma molare (strain H542)
41	NR_041931.1	Mesomycoplasma molare (strain H542)
42	NR_044665.3	Mesomycoplasma neurolyticum (strain ATCC 19988)
43	NR_113672.1	Mesomycoplasma neurolyticum (strain NBRC 14799)
44	NR_025989.1	Mesomycoplasma ovipneumoniae (strain Y-98)
45	NR_025682.1	Mesoplasma chauliocola (strain CHPA-2)
46	NR_125512.1	Mesoplasma coleopterae (strain BARC779)
47	NR_025683.1	Mesoplasma corruscae (strain ELCA-2)
48	NR_041816.1	Mesoplasma entomophilum (strain TAC)
49	NR_025128.1	Mesoplasma florum (L1)
50	NR_113930.1	Mesoplasma florum (strain NBRC 100688)
51	NR_025687.1	Mesoplasma grammopterae (strain GRUA-1)
52	NR_118704.1	Mesoplasma lactucae ATCC 49193 (strain 831-C4)
53	NR_041813.1	Mesoplasma lactucae (strain 831-C4)
54	NR_029066.1	Mesoplasma photuris (strain PUPA-2)
55	NR_042858.1	Mesoplasma seiffertii (strain F7)
56	NR_025728.1	Mesoplasma syrphidae (strain YJS)
57	NR_025695.1	Mesoplasma tabanidae (strain BARC 857)
58	NR_025984.1	Metamycoplasma alkalescens (strain PG51)
59	NR_024977.1	Metamycoplasma anseris (strain 1219)
60	NR_113688.1	Metamycoplasma arthritidis (strain NBRC 14860)
61	NR_044673.2	Metamycoplasma arthritidis (strain PG6)
62	NR_026035.1	Metamycoplasma auris (strain UIA)
63	NR_024979.1	Metamycoplasma buccale (strain CH20247)
64	NR_113680.1	Metamycoplasma buccale (strain NBRC 14851)
65	NR_025988.1	Metamycoplasma canadense (strain 275C)
66	NR_024985.1	Metamycoplasma cloacale (strain 383)
67	NR_024978.1	Metamycoplasma equirhinis (strain M432/72)
68	NR_024984.1	Metamycoplasma falconis (strain H/T1)
69	NR_024983.1	Metamycoplasma faucium (strain DC333)
70	NR_029180.1	Metamycoplasma gateae (strain ATCC 23392)
71	NR_024982.1	Metamycoplasma gypis (strain B1/T1)
72	NR_074603.1	Metamycoplasma hominis (ATCC 23114)
73	NR_041881.1	Metamycoplasma hominis ATCC 23114 strain PG21)
74	NR_113679.1	Metamycoplasma hominis (strain NBRC 14850)
75	NR_029183.1	Metamycoplasma hyosynoviae (strain S-16)
76	NR_024986.1	Metamycoplasma indiense (strain 3T)
77	NR_108494.1	Metamycoplasma neophronis (strain G.A)
78	NR_113660.1	Metamycoplasma orale (strain NBRC 14477)
79	NR_043199.1	Metamycoplasma orale (strain NC10112)
80	NR_025133.1	Metamycoplasma phocicerebrale (strain 1049)
81	NR_113661.1	Metamycoplasma salivarium (strain NBRC 14478)
82	NR_041745.1	Metamycoplasma salivarium (strain PG20)
83	NR_113678.1	Metamycoplasma spumans (strain NBRC 14849)
84	NR_024980.1	Metamycoplasma spumans (strain PG13)
85	NR_041846.1	Metamycoplasma sualvi (strain Mayfield B)
86	NR_024981.1	Metamycoplasma subdolum (strain TB)
87	NR_042948.1	Mycoplasma amphoriforme (A39)
88	NR_117836.1	Mycoplasma amphoriforme (A39)
89	NR_181966.1	Mycoplasma anserisalpingitidis (strain 1220)
90	NR_025177.1	Mycoplasma buteonis (strain BbT2G)
91	NR_118796.1	Mycoplasma capricolum subsp. capricolum (ATCC 27343)
92	NR_074664.1	Mycoplasma capricolum subsp. capricolum (ATCC 27343)
93	NR_036952.1	Mycoplasma capricolum subsp. capricolum (ATCC 27343)
94	NR_118795.1	Mycoplasma capricolum subsp. capripneumoniae (strain F38)
95	NR_037061.1	Mycoplasma capricolum subsp. capripneumoniae (strain F38)
96	NR_025896.1	Mycoplasma corogypsi (strain BV1)
97	NR_026036.1	Mycoplasma cottewii (strain VIS)
98	NR_074301.1	Mycoplasma crocodyli (MP145)
99	NR_027548.1	Mycoplasma crocodyli (MP145)
100	NR_025071.1	Mycoplasma elephantis (strain E42)
101	NR_181978.1	Mycoplasma enhydrae (strain 6243-11)
102	NR_029181.1	Mycoplasma feliminutum (strain Ben)
103	NR_171433.1	Mycoplasma hafezii (strain M26 )
104	NR_043138.1	Mycoplasma iguanae (strain 2327)
105	NR_025912.1	Mycoplasma imitans (strain 4229)
106	NR_118797.1	Mycoplasma leachii (PG50)
107	NR_103928.1	Mycoplasma leachii (PG50)
108	NR_044773.1	Mycoplasma leachii (PG50)
109	NR_025965.1	Mycoplasma leonicaptivi (strain 3L2)
110	NR_025966.1	Mycoplasma leopharyngis (strain LL2)
111	NR_179593.1	Mycoplasma marinum (strain PE)
112	NR_181968.1	Mycoplasma miroungigenitalium (strain ES2806-GEN)
113	NR_181869.1	Mycoplasma miroungirhinis (strain ES2806-NAS)
114	NR_118794.1	Mycoplasma mycoides subsp. capri (strain PG3)
115	NR_044772.1	Mycoplasma mycoides subsp. capri (strain PG3)
116	NR_074703.2	Mycoplasma mycoides subsp. mycoides (strain PG1)
117	NR_178372.1	Mycoplasma nasistruthionis (strain 2F1A)
118	NR_025188.1	Mycoplasma oxoniensis (strain 128)
119	NR_025135.1	Mycoplasma phocidae (strain 105)
120	NR_181970.1	Mycoplasma phocoenae (strain C264-GEN)
121	NR_181972.1	Mycoplasma phocoeninasale (strain C264-NAS)
122	NR_181977.1	Mycoplasma procyoni (strain LR5794)
123	NR_025971.1	Mycoplasma putrefaciens (KS1)
124	NR_178341.1	Mycoplasma seminis (strain ARNO)
125	NR_025964.1	Mycoplasma simbae (strain LX)
126	NR_025069.1	Mycoplasma spermatophilum (strain AH159)
127	NR_115318.1	Mycoplasma sphenisci (strain UCMJ)
128	NR_178373.1	Mycoplasma struthionis (strain 237IA)
129	NR_181865.1	Mycoplasma tauri (strain Zaradi2)
130	NR_178374.1	Mycoplasma tauri (strain Zaradi2)
131	NR_115220.1	Mycoplasma testudineum (strain BH29)
132	NR_044767.1	Mycoplasma testudineum (strain H3110)
133	NR_029175.1	Mycoplasma testudinis (strain 01008)
134	NR_179594.1	Mycoplasma todarodis (strain 5H)
135	NR_158114.1	Mycoplasma tullyi (strain 56A97)
136	NR_115162.1	Mycoplasma vulturii (strain Gb-V33)
137	NR_026037.1	Mycoplasma yeatsii (strain GIH)
138	NR_025985.1	Mycoplasmoides alvi (strain Isley)
139	NR_104952.1	Mycoplasmoides gallisepticum (strain ATCC 19610)
140	NR_113684.1	Mycoplasmoides gallisepticum (strain NBRC 14855)
141	NR_026155.1	Mycoplasmoides genitalium (strain G37)
142	NR_074611.1	Mycoplasmoides genitalium (strain G-37)
143	NR_029165.1	Mycoplasmoides pirum (strain 70-159)
144	NR_041751.1	Mycoplasmoides pneumoniae FH (strain ATCC 15531)
145	NR_113659.1	Mycoplasmoides pneumoniae (strain NBRC 14401)
146	NR_026034.1	Mycoplasmopsis adleri (strain G145)
147	NR_118811.1	Mycoplasmopsis agalactiae (PG2)
148	NR_114847.1	Mycoplasmopsis agalactiae (PG2)
149	NR_025954.1	Mycoplasmopsis agassizii (strain PS6)
150	NR_118838.1	Mycoplasmopsis alligatoris (A21JP2)
151	NR_041844.1	Mycoplasmopsis alligatoris (A21JP2)
152	NR_025176.1	Mycoplasmopsis anatis (strain 1340)
153	NR_113689.1	Mycoplasmopsis anatis (strain NBRC 14861)
154	NR_041743.1	Mycoplasmopsis arginini (strain G230)
155	NR_113690.1	Mycoplasmopsis bovigenitalium (strain NBRC 14862)
156	NR_179203.1	Mycoplasmopsis bovigenitalium (strain PG11)
157	NR_044668.2	Mycoplasmopsis bovigenitalium (strain PG11)
158	NR_113685.1	Mycoplasmopsis bovirhinis (strain NBRC 14857)
159	NR_025986.1	Mycoplasmopsis bovirhinis (strain PG43)
160	NR_036946.2	Mycoplasmopsis bovis (strain Donetta)
161	NR_102850.2	Mycoplasmopsis bovis (strain PG45)
162	NR_114848.1	Mycoplasmopsis bovis (strain PG45)
163	NR_029166.1	Mycoplasmopsis californica (strain ST-6)
164	NR_113676.1	Mycoplasmopsis canis (strain NBRC 14846)
165	NR_028813.1	Mycoplasmopsis canis (strain PG14)
166	NR_025061.1	Mycoplasmopsis caviae (strain G122)
167	NR_151989.1	Mycoplasmopsis ciconiae (strain ST57)
168	NR_025178.1	Mycoplasmopsis citelli (strain RG-2C)
169	NR_025063.1	Mycoplasmopsis columbina (strain MMP-1)
170	NR_025062.1	Mycoplasmopsis columbinasalis (strain 694)
171	NR_025179.1	Mycoplasmopsis columboralis (strain MMP-4)
172	NR_115937.1	Mycoplasmopsis cricetuli (strain CH)
173	NR_025180.1	Mycoplasmopsis cricetuli (strain CH)
174	NR_025181.1	Mycoplasmopsis cynos (strain H831)
175	NR_104953.1	Mycoplasmopsis edwardii (strain ATCC 23462)
176	NR_025070.1	Mycoplasmopsis equigenitalium (strain T37)
177	NR_025963.1	Mycoplasmopsis felifaucium (strain PU)
178	NR_029174.1	Mycoplasmopsis felis (strain ATCC 23391)
179	NR_113683.1	Mycoplasmopsis fermentans (strain NBRC 14854)
180	NR_025913.1	Mycoplasmopsis gallinacea (strain DD)
181	NR_113687.1	Mycoplasmopsis gallinarum (strain NBRC 14859)
182	NR_044638.1	Mycoplasmopsis gallinarum (strain PG16)
183	NR_025183.1	Mycoplasmopsis gallopavonis (strain WR1)
184	NR_025184.1	Mycoplasmopsis glycophila (strain 486)
185	NR_037123.1	Mycoplasmopsis hyopharyngis (strain H3-6B)
186	NR_113682.1	Mycoplasmopsis iners (strain NBRC 14853)
187	NR_025064.1	Mycoplasmopsis iners (strain PG30)
188	NR_025065.1	Mycoplasmopsis lipofaciens (strain R171)
189	NR_113691.1	Mycoplasmopsis lipophila (strain NBRC 14895)
190	NR_113677.1	Mycoplasmopsis maculosa (strain NBRC 14848)
191	NR_025066.1	Mycoplasmopsis maculosa (strain PG15)
192	NR_025914.1	Mycoplasmopsis meleagridis (strain 17529)
193	NR_113681.1	Mycoplasmopsis meleagridis (strain NBRC 14852)
194	NR_115067.1	Mycoplasmopsis mucosicanis (strain 1642)
195	NR_025187.1	Mycoplasmopsis mustelae (strain MX9)
196	NR_025067.1	Mycoplasmopsis opalescens (strain MH5408)
197	NR_025134.1	Mycoplasmopsis phocirhinis (strain 852)
198	NR_025068.1	Mycoplasmopsis primatum (strain HRC292)
199	NR_113692.1	Mycoplasmopsis pulmonis (strain NBRC 14896)
200	NR_041744.1	Mycoplasmopsis pulmonis (strain PG34)
201	NR_025968.1	Mycoplasmopsis sturni (strain UC/MF)
202	NR_044811.1	Mycoplasmopsis synoviae (strain WVU 1853)
203	NR_125608.1	Mycoplasmopsis verecunda (strain ATCC 27862)
204	NR_042955.1	Paracholeplasma brassicae (0502)
205	NR_042959.1	Paracholeplasma morum (strain 72-043)
206	NR_025697.1	Spiroplasma alleghenense (strain PLHS-1)
207	NR_121708.1	Spiroplasma apis (strain B31)
208	NR_104858.1	Spiroplasma apis (strain B31)
209	NR_104720.1	Spiroplasma atrichopogonis (strain GNAT3597)
210	NR_125516.1	Spiroplasma cantharicola (strain CC-1)
211	NR_025698.1	Spiroplasma chinense (strain CCH)
212	NR_103945.1	Spiroplasma chrysopicola (DF-1)
213	NR_025699.1	Spiroplasma chrysopicola (strain DF-1)
214	NR_036849.2	Spiroplasma citri (strain R8A2HP)
215	NR_025700.1	Spiroplasma corruscae (strain EC-1)
216	NR_121737.1	Spiroplasma culicicola (AES-1)
217	NR_025701.1	Spiroplasma culicicola (strain AES-1)
218	NR_104751.1	Spiroplasma diabroticae (strain DU-1)
219	NR_121702.1	Spiroplasma diminutum (CUAS-1)
220	NR_025702.1	Spiroplasma diminutum (strain CUAS-1)
221	NR_125517.1	Spiroplasma eriocheiris CCTCCM 207170 (strain CRAB)
222	NR_125505.1	Spiroplasma eriocheiris CCTCCM 207170 (strain CRAB)
223	NR_025703.1	Spiroplasma floricola (strain 23-6)
224	NR_044670.2	Spiroplasma gladiatoris (strain TG-1 )
225	NR_025704.1	Spiroplasma helicoides (strain TABS-2)
226	NR_025705.1	Spiroplasma insolitum (strain M55)
227	NR_104847.1	Spiroplasma kunkelii (strain E275)
228	NR_025706.1	Spiroplasma lampyridicola (strain PUP-1)
229	NR_025707.1	Spiroplasma leptinotarsae (strain LD-1B)
230	NR_104721.1	Spiroplasma leucomae (strain SMA)
231	NR_125515.1	Spiroplasma lineolae (strain TALS-2)
232	NR_025708.1	Spiroplasma litorale (strain TN-1)
233	NR_025756.1	Spiroplasma melliferum (strain BC-3)
234	NR_118707.1	Spiroplasma mirum ATCC 29335 (strain SMCA)
235	NR_104955.1	Spiroplasma mirum ATCC 29335 (strain SMCA)
236	NR_121794.2	Spiroplasma mirum (strain ATCC 29335)
237	NR_118705.1	Spiroplasma monobiae (strain MQ-1)
238	NR_104854.1	Spiroplasma monobiae (strain MQ-1)
239	NR_025709.1	Spiroplasma montanense (strain HYOS-1)
240	NR_043177.1	Spiroplasma penaei (strain SHRIMP)
241	NR_043178.1	Spiroplasma phoeniceum (P40)
242	NR_044672.1	Spiroplasma poulsonii (strain DW-1)
243	NR_121738.1	Spiroplasma sabaudiense (Ar-1343)
244	NR_025710.1	Spiroplasma sabaudiense (strain Ar-1343)
245	NR_103946.1	Spiroplasma syrphidicola (EA-1)
246	NR_025711.1	Spiroplasma syrphidicola (strain EA-1)
247	NR_116829.1	Spiroplasma tabanidicola (strain TAUS-1)
248	NR_117538.1	Spiroplasma tabanidicola (strain TAUS-1)
249	NR_104753.1	Spiroplasma tabanidicola (strain TAUS-1)
250	NR_025712.1	Spiroplasma turonicum (strain Tab-4C)
251	NR_025713.1	Spiroplasma velocicrescens (strain MQ-4)
252	NR_025877.1	Ureaplasma canigenitalium (strain D6P-C)
253	NR_115604.1	Ureaplasma cati (strain F2)
254	NR_025878.1	Ureaplasma diversum (strain A417)
255	NR_025879.1	Ureaplasma felinum (strain FT2-B)
256	NR_026027.1	Ureaplasma gallorale (strain D6-1)
257	NR_181975.1	Ureaplasma miroungigenitalium (strain ES2783-GEN)
258	NR_027532.1	Ureaplasma parvum serovar 3 (strain ATCC 27815)
259	NR_074762.2	Ureaplasma parvum (strain ATCC 27815)
260	NR_041710.1	Ureaplasma urealyticum (serovar 8 str. ATCC 27618)
261	NR_181974.1	Ureaplasma zalophigenitalium (strain CSL7644-GEN)
262	NR_028860.1	Williamsoniioplasma lucivorax (strain PIPN-2)
263	NR_025676.1	Williamsoniioplasma luminosum (strain PIMN-1)
264	NR_025677.1	Williamsoniioplasma somnilux (strain PYAN-1)
POTENTIAL ON-TARGET MATCHES
1	NR_044662.2	Haploplasma modicum (strain PG 49)
2	NR_118700.1	Metamycoplasma hominis ATCC 23114 (strain PG 21)
3	NR_181961.1	Mycoplasma ovipneumoniae ATCC 29419 (strain Y98)
4	NR_044667.2	Mycoplasmopsis agalactiae (PG2)
5	NR_044666.2	Mycoplasmopsis fermentans (strain PG 18)
6	NR_044674.2	Mycoplasmopsis lipophila (strain MaBy)
7	NR_118706.1	Spiroplasma diabroticae (strain DU-1)
MISSING ON-TARGET MATCHES
1	NR_025960.1	Acholeplasma oculi (strain 19L)
2	NR_029167.1	Anaeroplasma abactoclasticum (strain 6-1)
3	NR_044675.2	Anaeroplasma bactoclasticum (strain JR)
4	NR_044663.2	Anaeroplasma varium (strain A2-T)
5	NR_044657.2	Asteroleplasma anaerobium (strain 161)
6	NR_044362.1	Haloplasma contractile (SSD-17B)
7	NR_044669.2	Malacoplasma iowae (695)
8	NR_025055.1	Malacoplasma microti (strain IL371)
9	NR_044664.2	Malacoplasma muris (strain RIII-4)
10	NR_024988.1	Mycoplasma cavipharyngis (strain 117C)
11	NR_115812.1	Mycoplasma insons (strain I17P1)
12	NR_024987.1	Mycoplasmoides fastidiosum (strain 4822)
13	NR_026017.1	Mycoplasmopsis pullorum (strain CKK)
14	NR_118701.1	Spiroplasma clarkii (strain CN-5)
15	NR_104750.1	Spiroplasma clarkii (strain CN-5)
16	NR_104852.1	Spiroplasma ixodetis (Y32)
17	NR_104857.1	Spiroplasma platyhelix (PALS-1)
18	NR_121701.1	Spiroplasma taiwanense (CT-1)
19	NR_118702.1	Spiroplasma taiwanense (CT-1)
20	NR_104904.1	Spiroplasma taiwanense (CT-1)
OFF-TARGET MATCHES
1	NR_044764.1	Brachyspira hyodysenteriae (strain B78)
2	NR_157697.1	Micrococcoides hystricis (strain TSL3)
3	NR_044203.1	Nitriliruptor alkaliphilus DSM 45188 (strain ANL-iso2)
4	NR_041998.1	Oligella ureolytica (DSM 18253)
5	NR_114553.1	Oligella ureolytica (DSM 18253 strain ATCC 43534)
6	NR_029221.1	Peptococcus niger (strain DSM 20475)
7	NR_113393.1	Peptococcus niger (strain JCM 6506)
8	NR_153710.1	Peptococcus simiae (strain M108)
